# Supplementary material for: Exogenous Klotho Extends Survival in COVID-19 Model Mice
Source: Pathogens. 2023 Nov 29;12(12):1404. doi: 10.3390/pathogens12121404 (PMC10746004; doi:10.3390/pathogens12121404)
Supplement: Supplementary file 1 [file pathogens-12-01404-s001.zip]

Archive with 1 entries (1 files):
- pathogens-2693784-supplementary.pdf
